# Supplementary material for: Autologous Microfragmented Adipose Tissue for the Treatment of Knee Osteoarthritis: Real-World Data at Two Years Follow-Up
Source: J Clin Med. 2022 Feb 25;11(5):1268. doi: 10.3390/jcm11051268 (PMC8911134; doi:10.3390/jcm11051268)
Supplement: Supplementary file 1 [file jcm-11-01268-s001.zip]

Archive with 1 entries (1 files):
- jcm-1581625-supplementary.pdf
